# Supplementary material for: The emerging role of growth differentiation factor 15 as a potential disease biomarker in juvenile dermatomyositis
Source: Rheumatology (Oxford). 2023 Dec 7;64(2):805–9. doi: 10.1093/rheumatology/kead654 (PMC11781582; doi:10.1093/rheumatology/kead654)
Supplement: kead654_Supplementary_Data [file kead654_supplementary_data.zip]

Archive with 2 entries (2 files):
- rhe-23-1457-File002.docx
- rhe-23-1457-File003.docx
